# Supplementary material for: Sexual Risk Behavior and Lifetime HIV Testing: The Role of Adverse Childhood Experiences
Source: Int J Environ Res Public Health. 2022 Apr 5;19(7):4372. doi: 10.3390/ijerph19074372 (PMC8998687; doi:10.3390/ijerph19074372)
Supplement: Supplementary file 1 [file ijerph-19-04372-s001.zip]

Archive with 1 entries (1 files):
- ijerph-1617618-supplementary.pdf
